# Supplementary material for: Physical Activity in Work and Leisure Time during Pregnancy, and Its Influence on Maternal Health and Perinatal Outcomes
Source: J Clin Med. 2024 Jan 26;13(3):723. doi: 10.3390/jcm13030723 (PMC10856528; doi:10.3390/jcm13030723)
Supplement: Supplementary file 1 [file jcm-13-00723-s001.zip]

Archive with 1 entries (1 files):
- jcm-2753826-supplementary.pdf
